# Supplementary material for: Molecular Hydrogen Improves Rice Storage Quality via Alleviating Lipid Deterioration and Maintaining Nutritional Values
Source: Plants (Basel). 2022 Sep 30;11(19):2588. doi: 10.3390/plants11192588 (PMC9571184; doi:10.3390/plants11192588)
Supplement: Supplementary file 1 [file plants-11-02588-s001.zip]

Archive with 1 entries (1 files):
- plants-1908744-supplementary.pdf
